# Supplementary material for: Associations between Kynurenine pathway metabolites and cognitive dysfunction in major depressive disorder
Source: PLoS One. 2025 Aug 18;20(8):e0328886. doi: 10.1371/journal.pone.0328886 (PMC12360525; doi:10.1371/journal.pone.0328886)
Supplement: S1 Data — (XLSX) [file pone.0328886.s001.xlsx]

## Sheet: raw data
Group	Name	Gender	Age	Education	Smoking	Drink	Age of onset	Duration of illness	Depressive episode	Attempted suicides	Fluoxetine equivalent	BMI	HAMD	Speed of processing	Attention vigilance	Working memory	Verbal learning	Visual learning	Reasoning and problem solving	Social cognition	MCCB composite score	TRP	KYNA	KYN	QUIN	KYN/TRP	KYNA/QUIN
0	JKDZ001	2	36	19	0	0						17.6		67		65	46	59	71	58		4328.19	6.50724	312.783	96.6913	0.0722665	0.0672991
0	JKDZ002	2	36	18	0	0						33.59		54		51	52	33	65	54		3540.85	6.3511	167.071	82.1289	0.0471838	0.0773308
0	JKDZ003	2	22	17	0	0						22.03		68		54	46	45	64	40		3288.9	5.82964	248.72	62.8857	0.075624	0.0927022
0	JKDZ004	1	40	17	0	1						25.95		62	55	60	53	57	72	40	60	5021.05	5.87089	366.797	89.4101	0.073052	0.0656625
0	JKDZ005	1	28	17	0	1						23.34		66	49	59	43	55	60	64	60	4044.75	6.65454	247.464	72.2473	0.0611815	0.0921078
0	JKDZ006	1	29	17	1	1						25.3		51	67	37	58	63	34	62	55	3446.37	5.80018	243.695	91.4904	0.0707108	0.0633966
0	JKDZ008	1	22	16	0	1						24.39		54	54	54	49	56	61	47	55	3509.36	5.92686	315.296	77.4481	0.0898443	0.0765269
0	JKDZ009	2	22	15	1	1						21.63		54	49	50	50	57	62	56	56	3099.94	8.38976	286.404	89.4101	0.0923903	0.0938346
0	JKDZ010	1	31	17	0	2						25.95		68	59	47	49	61	64	57	62	3887.28	8.33084	399.457	75.8879	0.10276	0.109778
0	JKDZ012	1	25	18	0	0						22.28		51	43	45	56	56	59	47	52	4044.75	6.73408	302.734	97.7315	0.0748462	0.0689039
0	JKDZ013	1	35	17	0	1						23.88		53	52	28	42	58	37	66	47	3477.86	7.2408	222.341	105.013	0.0639304	0.0689517
0	JKDZ014	1	26	17	0	1						27.78		64	63	52	52	60	59	59	63	4958.06	9.92171	301.478	109.693	0.0608056	0.0904494
0	JKDZ016	1	27	17	0	1						23.24		54	61	39	43	54	49	49	50	3981.76	5.70591	277.611	82.1289	0.0697207	0.0694751
0	JKDZ019	1	22	16	0	0						19.01		54	56	48	55	53	61	51	56	4076.24	6.01819	342.931	123.216	0.0841292	0.0488427
0	JKDZ020	1	30	17	0	1						30.12		52	54	37	60	62	60	47	55	3918.77	6.25977	310.271	93.0507	0.0791756	0.0672727
0	JKDZ022	1	27	17	0	1						21.26		70	50	53	43	56	53	49	55	4328.19	6.51313	278.867	45.8269	0.0644305	0.142124
0	JKDZ023	1	35	15	0	1						20.07		68	59	42	36	56	64	55	57	4296.7	6.6074	370.566	128.417	0.0862444	0.0514529
0	JKDZ024	1	32	17	2	2						19.38		60		54	33	45	64	41		3950.27	5.97695	286.404	43.2265	0.0725025	0.13827
0	JKDZ028	1	30	12	0	1						27.39		58	37	53	43	62	65	53	55	3040.1	5.90919	291.429	123.736	0.0958615	0.0477565
0	JKDZ031	1	23	17	0	1						20.52		63	59	58	57	64	61	50	63	4517.15	6.74881	314.039	108.653	0.0695216	0.0621133
0	JKDZ032	2	21	16	0	0						20.07		60		53	43	57	65	48		5587.93	7.27026	354.236	101.892	0.063393	0.0713525
0	JKDZ036	1	27	18	0	1						24.9		59	60	56	49	65	47	41	56	3194.42	6.61624	300.222	95.131	0.0939832	0.0695487
0	JKDZ037	1	27	18	0	0						28.44		59	57	53	57	51	57	47	57	6280.79	8.24246	379.359	59.7652	0.0603999	0.137914
0	JKDZ038	1	26	16	0	0						24.3		65	64	39	54	52	42	41	51	3257.41	6.13898	185.913	213.711	0.0570739	0.0287257
0	JKDZ040	2	21	16	0	0						23.8		62	44	53	40	54	62	39	51	5147.02	6.14487	265.05	274.041	0.0514958	0.0224232
0	JKDZ041	2	21	16	0	0						18.36		52	55	50	37	49	43	44	46	4076.24	5.05189	296.453	201.229	0.0727272	0.0251052
0	JKDZ042	1	25	19	0	0						28.73		75	61	62	46	59	64	63	67	3635.33	6.64865	276.355	219.952	0.0760193	0.0302278
0	JKDZ043	2	23	17	0	0						18.36		46	40	34	36	58	43	39	38	3981.76	6.17728	247.464	252.717	0.0621494	0.0244435
0	JKDZ044	2	22	16	0	0								49	46	47	43	49	54	54	48	5210.01	4.90164	202.243	540.845	0.0388181	0.00906294
0	JKDZ045	2	40	16										62	46	42	40	39	60	53	49	4895.07	6.68105	271.331	370.776	0.0554293	0.0180191
0	JKDZ046	2	28	17	0	0						20.4444		41	44	49	42	63	51	33	44	3509.36	5.47906	195.962	212.15	0.0558399	0.0258263
0	JKDZ047	1	29	18	1	1						26.2966		49	51	33	56	61	61	35	49	4895.07	7.21134	356.748	161.702	0.072879	0.0445965
0	JKDZ048	2	33	17	0	1								58	45	54	35	59	59	37	49	4517.15	7.12296	332.882	233.994	0.0736928	0.0304408
0	JKDZ050	2	26	16										52	42	61	60	51	55	40	48	4485.66	6.65454	319.064	319.288	0.0711298	0.0208418
0	JKDZ051	2	41	19	0	0						23.3067		56	61	42	36	64	60	57	56	3761.31	5.16089	154.509	234.514	0.0410786	0.0220067
0	JKDZ054	1	30	15	0	1						25.0995		58	52	40	30	46	54	38	43	4391.18	5.01064	281.38	241.795	0.0640784	0.0207227
0	JKDZ055	2	25	18	0	0						21.5139		52	53	41	51	54	58	42	50	5115.53	5.49969	212.292	220.992	0.0414995	0.0248864
0	JKDZ056	2	37	15	0	0						18.4202		58	62	58	45	58	52	32	53	4737.61	5.58512	309.015	289.643	0.065226	0.0192828
0	JKDZ057	1	31	14										52	55	50	46	64	47	46	52	5871.38	4.93405	275.099	206.949	0.0468543	0.0238418
0	JKDZ059	1	33	17	1	1						25.7		50	52	51	49	57	42	42	48	5682.41	6.56027	253.745	121.655	0.0446544	0.053925
0	JKDZ060	1	44	12	0	1						24.02		74	47	41	54	62	68	62	62	6406.77	6.16549	359.261	348.933	0.0560752	0.0176696
0	JKDZ061	2	49	12	0	0						26.03		52	50	45	46	59	52	49	51	5021.05	5.76778	192.194	193.947	0.0382776	0.0297389
0	JKDZ062	1	49	6	2	1						22.04		50	43	43	47	45	46	49	44	5808.39	5.12848	515.022	231.394	0.0886687	0.0221635
0	JKDZ063	2	48	6	0	0						24.14		49	49	45	38	39	51	47	43	5241.5	5.92981	355.492	170.543	0.0678226	0.0347701
0	JKDZ064	2	18	12	0	0								50	54	52	46	60	13	39	53	3257.41	5.974	356.748	243.355	0.109519	0.0245485
0	JKDZ065	1	18	12	0	0						25.4		56	39	46	41	62	43	53	47	3950.27	5.75305	292.685	267.279	0.0740925	0.0215245
0	JKDZ066	1	18	12	0	0						22.89		53	60	40	45	53	53	62	53	3081.04	6.02114	255.001	246.996	0.0827644	0.0243775
0	JKDZ067	1	19	12	0	0						24.46		55	56	50	39	56	56	36	50	3918.77	5.16973	295.197	215.791	0.075329	0.0239571
0	JKDZ068	2	19	13	0	0						20.3		60	65	49	49	56	64	30	55	2933.02	4.56284	218.573	226.713	0.0745212	0.0201261
0	JKDZ069	2	18	13	0	0						21.83		48	40	42	52	57	63	56	52	2920.43	5.63815	237.415	77.9682	0.0812945	0.0723135
0	JKDZ070	2	19	13	0	0						19.2		46	56	46	46	54	50	52	50	3383.38	5.26695	238.671	274.561	0.0705421	0.0191832
0	JKDZ071	2	19	13	0	0						19.05		60	62	56	50	53	62	58	61	3071.6	4.7838	319.064	435.787	0.103876	0.0109774
0	JKDZ072	2	19	13	0	0						21.08		48	52	56	48	57	49	36	49	3855.79	8.38976	243.695	253.757	0.0632025	0.0330622
0	JKDZ073	2	18	12	2	1						24.68		56	47	45	42	47	51	48	47	2983.41	5.98284	346.699	236.074	0.116209	0.025343
0	JKDZ074	2	18	12	0	0						20.2		55	37	45	44	55	58	28	44	5115.53	5.15205	302.734	287.563	0.0591794	0.0179163
0	JKDZ075	2	19	13	0	0						19.2		49	41	46	52	57	46	37	45	3131.43	4.88396	216.06	251.157	0.0689972	0.0194459
0	JKDZ076	2	48	9	0	0						29.41		63	58	45	37	49	68	29	50	3288.9	5.5645	293.941	288.083	0.0893737	0.0193156
0	JKDZ077	2	38	9	0	0						28		46	47	42	37	55	43	46	45	4548.64	5.55272	321.576	87.3298	0.0706972	0.0635833
0	JKDZ078	2	47	5	0	0						23.56		41	41	55	35	37	48	32	37	5556.44	5.28168	345.443	393.14	0.0621699	0.0134346
0	JKDZ079	2	42	7	0	1						20.43		48	40	43	47	61	49	34	44	5713.91	5.28168	373.078	238.675	0.065293	0.0221292
0	JKDZ080	2	40	9	0	1						18.26		47	50	52	48	56	44	43	48	3887.28	5.35238	394.433	245.436	0.101468	0.0218077
1	XJZA001-MDD	2	45	12	0	0	40	5	1	0	23.53	19.56	26	25	43	24	46	34	33	30	26	5839.88	10.3342	301.478	60.2853	0.051624	0.171421
1	XJZA003-MDD	2	30	18	0	0	30	0.17	1	0	40.16	17.88	28	50	40	56	34	52	52	32	43	4926.57	10.3931	212.292	59.7652	0.0430912	0.173898
1	XJZA004-MDD	2	36	16	0	1	36	0.83	1	0	40.16	20.3	19	58	55	45	36	55	35	54	47	4170.72	7.53541	172.095	67.0464	0.0412627	0.112391
1	XJZA006-MDD	2	19	13	0	0	14	5	3	1	20.08	23.73	25	44		46	53	39	52	56		3950.27	7.56487	182.144	57.1648	0.0461094	0.132334
1	XJZA007-MDD	1	43	16	0	1	43	0.06	1	0	47.06	22.05	19	66	67	48	38	28	54	49	50	4328.19	7.62379	200.987	70.1669	0.0464366	0.108652
1	XJZA008-MDD	1	24	9	0	0	21	3	3	0	26.67	24.2	25	28	32	32	33	35	31	32	23	5934.36	19.2901	263.794	47.5432	0.0444519	0.405739
1	XJZA010-MDD	2	34	15	0	1	34	0.08	1	0	26.67	21.1	24	42	35	31	39	32	43	39	31	2583.45	7.41757	242.439	49.3635	0.0938434	0.150264
1	XJZA011-MDD	2	49	14	0	0	38	11	5	1	20.3	29.4	28	49	46	52	38	59	51	36	46	5210.01	7.97732	236.159	57.6849	0.0453279	0.138291
1	XJZA012-MDD	1	35	16	0	1	35	0.33	1	1	20.08	21.38	28	57		42	56	47	42	48		6532.74	8.18354	347.955	54.0443	0.0532633	0.151423
1	XJZA013-MDD	2	19	14	0	0	18	1	2	0	20.3	22.43	9	47	44	43	53	51	53	32	44	5461.96	7.50595	193.45	191.347	0.0354176	0.0392269
1	XJZA014-MDD	2	34	16	0	1	30	4	2	0	20.08	22.04	27	63	51	44	57	60	70	46	59	5052.54	8.33084	344.187	16.026	0.0681215	0.519833
1	XJZA015-MDD	1	23	16	0	0	18	5	2	0	22.22	27.36	20	46	37	38	21	51	42	57	38	5839.88	7.06404	227.366	72.2473	0.0389333	0.0977759
1	XJZA016-MDD	2	48	9	0	0	46	2	2	0	20.08	27.48	25	42	43	35	42	50	61	35	41	2703.12	6.97566	187.169	36.2573	0.0692418	0.192393
1	XJZA017-MDD	1	21	15	0	1	20	1	2	0	20.3	22.1	19	56	54	31	28	57	55	51	46	7162.61	12.308	476.082	82.1289	0.0664676	0.149862
1	XJZA018-MDD	2	36	12	0	0	28	8	2	0	20.08	23.74	22	29	35	25	40	38	44	35	28	2636.98	6.575	238.671	56.1246	0.090509	0.11715
1	XJZA019-MDD	1	50	18	2	2	40	10	4	0	20	27.43	22	53	59	40	47	57	52	42	50	3792.8	6.71051	248.72	95.131	0.0655769	0.0705397
1	XJZA020-MDD	1	39	12	0	0	29	10	4	0	20	24.22	20	66	63	40	49	59	48	39	53	3572.34	7.2408	247.464	71.2071	0.0692721	0.101687
1	XJZA021-MDD	2	20	14	0	0	20	0.07	2	0	20.08	22.58	29	40	51	39	27	48	56	26	37	3351.89	6.88728	169.583	40.106	0.0505933	0.171727
1	XJZA022-MDD	1	46	6	1	0	45	1	1	0	22.22	34.06	17	50	40	39	30	37	50	29	34	4895.07	7.85947	263.794	61.3255	0.0538896	0.12816
1	XJZA023-MDD	1	25	12	0	0	25	0.25	1	0	44.44	23.18	24	34	36	35	26	45	39	41	30	3761.31	6.55732	252.488	34.073	0.0671279	0.192449
1	XJZA024-MDD	2	20	14	0	1	16	4	9	0	20	18.07	23	41	33	46	49	44	38	39	37	3194.42	6.9462	253.745	54.5644	0.0794337	0.127303
1	XJZA025-MDD	2	30	19	2	1	14	16	4	0	58.82	22.27	21	56	33	46	37	42	48	24	37	2369.29	7.41757	185.913	83.1691	0.0784678	0.0891866
1	XJZA026-MDD	2	27	17	0	1	27	0.17	1	0	20.08	21.15	9	48	61	45	50	38	27	27	39	2337.8	5.20214	87.5568	54.0443	0.0374527	0.0962569
1	XJZA027-MDD	1	38	16	0	1	28	10	2	2	40.16	22.1	30	57	42	43	38	36	42	45	40	4170.72	6.3128	249.976	106.053	0.0599359	0.059525
1	XJZA028-MDD	2	38	15	1	2	25	13	5	3	60.47	23.83	24	47	44	35	39	50	45	43	40	3414.88	5.92686	157.022	17.4823	0.0459816	0.339022
1	XJZA029-MDD	2	25	15	0	0	14	11	4	1	29.41	18.36	24	29	22	25	25	39	39	31	20	4926.57	5.89446	236.159	112.294	0.0479357	0.0524914
1	XJZA030-MDD	2	46	15	0	0	44	2	2	0	26.67	21.63	28	43	42	34	41	31	51	40	35	4832.09	6.56616	265.05	80.0486	0.054852	0.0820272
1	XJZA031-MDD	1	21	13	0	1	13	9	6	0	40	23.8367	17	34	38	30	46	49	35	27	31	5461.96	8.00678	260.025	35.8933	0.0476066	0.223072
1	XJZA032-MDD	2	19	12	0	0	15	4	2	3	22.22	21.3039	15	45	29	56	46	56	39	25	38	5241.5	5.39068	183.401	85.7695	0.0349901	0.0628508
1	XJZA033-MDD	1	22	15	2	1	21	1	2	0	20.08	22.4082	19	33	48	37	38	50	39	40	37	4076.24	6.9462	253.745	72.7674	0.0622497	0.0954576
1	XJZA035-MDD	2	18	12	0	0	15	3	2	0	22.22	33.1504	13	36	28	12	26	43	33	58	26	3383.38	7.18188	278.867	88.89	0.0824227	0.0807951
1	XJZA040-MDD	2	20	12	0	0	18	2	2	1	23.53	28.0404	24	32	32	33	15	23	48	35	22	6028.84	6.51313	347.955	93.5708	0.0577151	0.0696064
1	XJZA042-MDD	1	49	16	1	1	43	6	4	0	60.24	24.57	29	48	54	59	47	48	53	45	51	5619.43	6.42475	213.548	93.5708	0.0380017	0.0686619
1	XJZA043-MDD	2	18	12	0	0	10	8	4	0	60	43.7	28	18		29	24	37	26	37		4580.14	7.06404	234.902	27.936	0.0512872	0.252865
1	XJZA045-MDD	1	41	16	0	0	41	0.5	1	2	23.53	31.96	30	45	43	27	33	52	47	42	37	4832.09	8.62545	440.91	92.0105	0.0912463	0.0937441
1	XJZA046-MDD	2	30	12	0	0	30	0.42	0	0	20.08	15.61	16	40	53	36	46	60	38	34	41	4296.7	5.65877	172.095	62.3656	0.0400529	0.0907354
1	XJZA047-MDD	1	18	11	1	1	16	1	5	0	81.22	19.55	23	54	49	40	37	57	61	36	46	5461.96	7.00512	249.976	90.9704	0.0457668	0.0770044
1	XJZA051-MDD	2	22	16	0	0	22	0.08	1	2	29.41	22.66	21	37	24	33	34	37	39	53	30	4202.22	5.53209	188.425	95.6511	0.0448395	0.0578362
1	XJZA054-MDD	2	18	12	0	0	17	1	2	0	40.61	25.16	22	42	38	36	42	60	39	30	36	4863.58	6.50134	241.183	92.0105	0.0495896	0.0706587
1	XJZA058-MDD	1	35	16	0	1	15	20	2	0	23.53	22.34	32	47	46	52	34	41	37	68	45	4643.13	6.40707	168.327	79.5285	0.0362529	0.0805632
1	XJZA065-MDD	1	21	13	1	1	20	1	2	0	11.76	18.4	26	59	57	51	44	57	41	47	51	4391.18	5.37595	192.194	69.1268	0.0437681	0.0777695
1	XJZA066-MDD	2	30	16	0	0	30	0.5	1	1	23.53	17.42	29	42	49	26	40	36	52	45	37	3981.76	5.40247	145.716	46.139	0.0365959	0.117091
1	XJZA067-MDD	2	27	16	0	0	25	2	2	0	23.53	25.3	24	46	47	32	24	54	56	54	42	4674.62	6.84898	233.646	85.2494	0.0499819	0.0803405
1	XJZA068-MDD	1	19	13	0	1	18	1	1	1	42.3	20.05	19	50	48	57	49	57	59	36	51	3887.28	6.15371	199.73	82.649	0.0513805	0.074456
1	XJZA070-MDD	2	18	11	0	0	17	1	2	1	23.53		26	43	41	39	42	49	58	50	44	3257.41	6.54259	239.927	92.0105	0.0736558	0.071107
1	XJZA071-MDD	2	20	15	0	0	20	0.25	1	0	40.61	18.92	23	48	48	53	47	55	63	25	48	6532.74	7.41757	335.394	96.1712	0.0513405	0.0771287
1	XJZA072-MDD	2	30	16	0	0	26	4	5	0	40.61	25.78	30	42	42	26	50	52	52	44	41	4863.58	5.39068	253.745	88.89	0.0521724	0.0606444
1	XJZA073-MDD	1	19	12	1	1	18	1	2	0	60.91	21.6	28	39	45	33	37	49	58	38	39	5335.98	7.56487	238.671	87.8498	0.0447286	0.0861113
1	XJZA076-MDD	2	23	9	0	0	19	4	4	0	22.22	23.88	23	28	34	34	28	39	39	23	24	4296.7	5.27579	184.657	64.9661	0.0429764	0.0812083
1	XJZA078-MDD	2	20	14	0	0	17	3	2	0	20.08	16.9	18	54	42	50	39	50	54	22	42	5147.02	6.21558	222.341	75.8879	0.043198	0.0819047
1	XJZA079-MDD	2	18	10	0	0	16	2	10	7	20.3	29.94	18	30	43	36	28	47	49	56	37	3761.31	4.68363	272.587	72.7674	0.0724713	0.0643644
1	XJZA080-MDD	1	45	18	0	1	41	4	1	1	29.41	19.33	15	73	63	62	41	65	71	42	64	4422.67	5.88562	192.194	72.2473	0.0434565	0.0814649
1	XJZA081-MDD	2	18	11					1	0	29.41			39	47	49	34	50	51	43	42	4800.59	4.90458	185.913	82.649	0.0387271	0.0593423
1	XJZA082-MDD	2	22	16	0	1	22	0.5	0	0	20.08	24.65	11	45	45	50	48	57	64	31	48	4769.1	5.40541	170.839	33.917	0.0358221	0.159372
1	XJZA083-MDD	2	27	17	0	0		3	3	4	22.22	18.6	19	50	50	35	42	57	45	31	42	5493.45	5.20803	263.794	62.8857	0.0480197	0.0828173
1	XJZA084-MDD	2	35	16	1	0			2	0	63.24	18.83	16	61	57	48	44	56	51	53	54	4076.24	6.14193	275.099	76.928	0.0674884	0.0798399
1	XJZA085-MDD	2	22	15	0	0			0	0	60	27.85	23	39	34	40	24	45	26	32	26	4044.75	7.85947	227.366	73.8075	0.0562126	0.106486
1	XJZA087-MDD	2	44	16	0	0	40	4	5	1	40.16	20.55	36	29	45	27	32	51	59	42	36	3024.36	4.81326	144.46	85.7695	0.0477656	0.0561185
1	XJZA088-MDD	2	18	12	1	2	14	3	1	1	20	22.21	19	32	36	32	34	38	29	24	23	3887.28	5.4172	163.302	82.1289	0.0420094	0.0659597
1	XJZA089-MDD	2	19	12	0	0	16	3	1	0	20.3	17.91	21	48	46	42	42	43	58	41	44	4359.68	4.60998	173.351	83.6892	0.0397624	0.0550845
1	XJZA090-MDD	1	27	18	0	0	16	11	5	0	20.3	18.78	19	61	58	55	50	61	64	45	59	2545.65	5.65877	140.692	48.9474	0.0552674	0.115609
1	XJZA091-MDD	2	25	15	0	0	15	10	5	1	0	21.89	19	51	47	31	31	57	47	49	42	5713.91	5.5262	221.085	99.8118	0.0386924	0.0553662
1	XJZA092-MDD	2	21	15	0	0	16	5	4	0	20.08	25	27	23	16	36	29	47	38	30	22	5430.47	6.44832	345.443	51.2878	0.0636121	0.125728
1	XJZA093-MDD	2	33	16	0	0	25	7	1	0	20.08	18.2	26	48	46	47	43	58	44	68	51	3288.9	5.9033	251.232	64.9661	0.0763879	0.0908674
1	XJZA095-MDD	1	29	18	0	1	24	5	2	0	20.3	27.73	16	40	40	36	35	58	45	40	38	4233.71	5.28463	236.159	39.0138	0.0557805	0.135455
1	XJZA097-MDD	1	24	15	0	0	24	0.5	1	0	60.24	29.03	27	56	56	45	43	37	44	42	44	3288.9	5.55566	170.839	84.7293	0.0519441	0.0655695
1	XJZA098-MDD	1	22	9	2	1	19	3	2	2	22.22	31.56	23	39	36	24	36	47	46	38	32	3729.81	10.4815	484.875	95.6511	0.13	0.10958

## Sheet: Metadata
Column Name	Description	Unit	Notes
Group	Participant group (Healthy control or MDD patient)	Categorical	0 = Healthy Control (HC), 1 = Major Depressive Disorder (MDD)
Name	Participant identifier code	Text	Unique ID for each participant
Gender	Biological sex	Categorical	1 = Male, 2 = Female
Age	Participant age at enrollment	Years
Education	Years of formal education completed	Years
Smoking	Tobacco use status	Categorical	0 = Never smoker, 1 = Current smoker, 2 = Former smoker
Drink	Alcohol consumption status	Categorical	0 = Never drinker, 1 = Current drinker, 2 = Former drinker
Age of onset	Age at first MDD symptom onset	Years	MDD group only; Blank for HC
Duration of illness	Time since MDD diagnosis	Years	MDD group only; Blank for HC
Depressive episode	Number of major depressive episodes experienced	Count	MDD group only; Blank for HC
Attempted suicides	Number of lifetime suicide attempts	Count	MDD group only; Blank for HC
Fluoxetine equivalent	Antidepressant dosage converted to fluoxetine equivalents	mg/day	MDD group only; Blank for HC
BMI	Body Mass Index	kg/m²
HAMD	17-item Hamilton Depression Rating Scale total score	Score	Higher scores = more severe depression
Speed of processing	MATRICS Consensus Cognitive Battery (MCCB) domain: Measures the efficiency of processing visual information and executing rapid responses	T-score	Mean=50, SD=10; Higher = better performance
Attention vigilance	MCCB domain: Assesses sustained attention and vigilance during repetitive tasks	T-score	Mean=50, SD=10; Higher = better performance
Working memory	MCCB domain: Evaluates the ability to temporarily store and manipulate information	T-score	Mean=50, SD=10; Higher = better performance
Verbal learning	MCCB domain: Measures the ability to acquire and recall verbal information	T-score	Mean=50, SD=10; Higher = better performance
Visual learning	MCCB domain: Assesses the ability to learn and retrieve visual-spatial information	T-score	Mean=50, SD=10; Higher = better performance
Reasoning and problem solving	MCCB domain: Evaluates executive planning and problem-solving skills	T-score	Mean=50, SD=10; Higher = better performance
Social cognition	MCCB domain: Measures emotion management and social perception	T-score	Mean=50, SD=10; Higher = better performance
MCCB composite score	The overall cognitive function index derived from the average T-scores of all seven domains	T-score	Mean=50, SD=10; Higher = better performance
TRP	Plasma tryptophan concentration	ng/mL	Precursor metabolite in kynurenine pathway
KYNA	Plasma kynurenic acid concentration	ng/mL	Neuroprotective metabolite
KYN	Plasma kynurenine concentration	ng/mL	Central metabolite in kynurenine pathway
QUIN	Plasma quinolinic acid concentration	ng/mL	Neurotoxic metabolite
KYN/TRP	Kynurenine-to-tryptophan ratio	%	Indicator of kynurenine pathway activation
KYNA/QUIN	Kynurenic acid-to-quinolinic acid ratio	%	Neuroprotective vs. neurotoxic balance index
